# Supplementary material for: A computational approach for the functional classification of the epigenome
Source: Epigenetics Chromatin. 2017 May 15;10:26. doi: 10.1186/s13072-017-0131-7 (PMC5433140; doi:10.1186/s13072-017-0131-7)
Supplement: Supplementary file 2 — Additional file 2. List of samples collected and analyzed in this study (Excel format). For each sample, the table reports: (1) the cell type, (2) the genetic information analyzed through the genomic assay, (3) the epigenetic mark, (4) the sample identifier from GEO, (5) the name of the BAM/BED mapping file, (6) the type of the alignment data (processed or not), the number of the biological replicate from the same lab/experiment, (8) the name of the structure which generated the experiment, (9) the link to the sample file. All ChIP-seq/DNase-seq alignment files were downloaded from the Gene Expression Omnibus database and were provided as part of the NIH Roadmap Epigenomics project and the ENCODE project database. [file 13072_2017_131_MOESM2_ESM.xls]

## Sheet: Foglio1
cell type	genomic assay	mark	GEOid	mapping file name	data level	biological replicate	lab	download link
hESC	TFBS	CTCF	GSM733672	GSM733672_hg19_wgEncodeBroadHistoneH1hescCtcfStdAlnRep1.bam	raw	1	Broad	http://www.ncbi.nlm.nih.gov/geo/download/?acc=GSM733672&format=file&file=GSM733672%5Fhg19%5FwgEncodeBroadHistoneH1hescCtcfStdAlnRep1%2Ebam
hESC	TFBS	CTCF	GSM733672	GSM733672_hg19_wgEncodeBroadHistoneH1hescCtcfStdAlnRep2.bam	raw	2	Broad	http://www.ncbi.nlm.nih.gov/geo/download/?acc=GSM733672&format=file&file=GSM733672%5Fhg19%5FwgEncodeBroadHistoneH1hescCtcfStdAlnRep2%2Ebam
hESC	TFBS	CTCF	GSM822297	ENCFF000RSA.bam	raw	1	UTA	https://www.encodeproject.org/files/ENCFF000RSA/@@download/ENCFF000RSA.bam
hESC	openchromatin	DNase-seq	GSM878616	GSM878616_UW.H1.ChromatinAccessibility.DS18873.bed	raw	1	UW	http://www.ncbi.nlm.nih.gov/geo/download/?acc=GSM878616&format=file&file=GSM878616%5FUW%2EH1%2EChromatinAccessibility%2EDS18873%2Ebed%2Egz
hESC	openchromatin	DNase-seq	GSM878621	GSM878621_UW.H1.ChromatinAccessibility.DS19100.bed	raw	2	UW	http://www.ncbi.nlm.nih.gov/geo/download/?acc=GSM878621&format=file&file=GSM878621%5FUW%2EH1%2EChromatinAccessibility%2EDS19100%2Ebed%2Egz
hESC	openchromatin	H2A.Z	GSM908938	GSM908938_UCSD.H1.H2A.Z.AY1.bed	processed	1	UCSD	http://www.ncbi.nlm.nih.gov/geo/download/?acc=GSM908938&format=file&file=GSM908938%5FUCSD%2EH1%2EH2A%2EZ%2EAY1%2Ebed%2Egz
hESC	openchromatin	H2A.Z	GSM1003579	ENCFF000AVV.bam	raw	1	Broad	https://www.encodeproject.org/files/ENCFF000AVV/@@download/ENCFF000AVV.bam
hESC	openchromatin	H2A.Z	GSM1003579	ENCFF000AVX.bam	raw	2	Broad	https://www.encodeproject.org/files/ENCFF000AVX/@@download/ENCFF000AVX.bam
hESC	histonemod	H3K4me1	GSM433177	GSM433177_BI.H1.H3K4me1.Solexa-10529.bed	processed	1	Broad	http://www.ncbi.nlm.nih.gov/geo/download/?acc=GSM433177&format=file&file=GSM433177%5FBI%2EH1%2EH3K4me1%2ESolexa%2D10529%2Ebed%2Egz
hESC	histonemod	H3K4me1	GSM537679	GSM537679_BI.H1.H3K4me1.Solexa-13061.bed	processed	2	Broad	http://www.ncbi.nlm.nih.gov/geo/download/?acc=GSM537679&format=file&file=GSM537679%5FBI%2EH1%2EH3K4me1%2ESolexa%2D13061%2Ebed%2Egz
hESC	histonemod	H3K4me1	GSM409307	GSM409307_UCSD.H1.H3K4me1.LL228.bed	processed	1	UCSD	http://www.ncbi.nlm.nih.gov/geo/download/?acc=GSM409307&format=file&file=GSM409307%5FUCSD%2EH1%2EH3K4me1%2ELL228%2Ebed%2Egz
hESC	histonemod	H3K4me1	GSM466739	GSM466739_UCSD.H1.H3K4me1.LL311.bed	processed	2	UCSD	http://www.ncbi.nlm.nih.gov/geo/download/?acc=GSM466739&format=file&file=GSM466739%5FUCSD%2EH1%2EH3K4me1%2ELL311%2Ebed%2Egz
hESC	histonemod	H3K4me1	GSM605312	GSM605312_UCSD.H1.H3K4me1.YL131.bed	processed	3	UCSD	http://www.ncbi.nlm.nih.gov/geo/download/?acc=GSM605312&format=file&file=GSM605312%5FUCSD%2EH1%2EH3K4me1%2EYL131%2Ebed%2Egz
hESC	histonemod	H3K4me2	GSM602260	GSM602260_UCSD.H1.H3K4me2.LL322.bed	processed	1	UCSD	http://www.ncbi.nlm.nih.gov/geo/download/?acc=GSM602260&format=file&file=GSM602260%5FUCSD%2EH1%2EH3K4me2%2ELL322%2Ebed%2Egz
hESC	histonemod	H3K4me2	GSM602261	GSM602261_UCSD.H1.H3K4me2.YL96.bed	processed	2	UCSD	http://www.ncbi.nlm.nih.gov/geo/download/?acc=GSM602261&format=file&file=GSM602261%5FUCSD%2EH1%2EH3K4me2%2EYL96%2Ebed%2Egz
hESC	histonemod	H3K4me3	GSM433170	GSM433170_BI.H1.H3K4me3.Solexa-8038.bed	processed	1	Broad	http://www.ncbi.nlm.nih.gov/geo/download/?acc=GSM433170&format=file&file=GSM433170%5FBI%2EH1%2EH3K4me3%2ESolexa%2D8038%2Ebed%2Egz
hESC	histonemod	H3K4me3	GSM537680	GSM537680_BI.H1.H3K4me3.Solexa-10398.bed	processed	2	Broad	http://www.ncbi.nlm.nih.gov/geo/download/?acc=GSM537680&format=file&file=GSM537680%5FBI%2EH1%2EH3K4me3%2ESolexa%2D10398%2Ebed%2Egz
hESC	histonemod	H3K4me3	GSM537681	GSM537681_BI.H1.H3K4me3.Solexa-12522.bed	processed	3	Broad	http://www.ncbi.nlm.nih.gov/geo/download/?acc=GSM537681&format=file&file=GSM537681%5FBI%2EH1%2EH3K4me3%2ESolexa%2D12522%2Ebed%2Egz
hESC	histonemod	H3K9ac	GSM434785	GSM434785_UCSD.H1.H3K9ac.LL240.bed	processed	1	UCSD	http://www.ncbi.nlm.nih.gov/geo/download/?acc=GSM434785&format=file&file=GSM434785%5FUCSD%2EH1%2EH3K9ac%2ELL240%2Ebed%2Egz
hESC	histonemod	H3K9ac	GSM605323	GSM605323_UCSD.H1.H3K9ac.SAK68.bed	processed	2	UCSD	http://www.ncbi.nlm.nih.gov/geo/download/?acc=GSM605323&format=file&file=GSM605323%5FUCSD%2EH1%2EH3K9ac%2ESAK68%2Ebed%2Egz
hESC	histonemod	H3K9me3	GSM605325	GSM605325_UCSD.H1.H3K9me3.LL218.bed	processed	1	UCSD	http://www.ncbi.nlm.nih.gov/geo/download/?acc=GSM605325&format=file&file=GSM605325%5FUCSD%2EH1%2EH3K9me3%2ELL218%2Ebed%2Egz
hESC	histonemod	H3K9me3	GSM605327	GSM605327_UCSD.H1.H3K9me3.YL75.bed	processed	2	UCSD	http://www.ncbi.nlm.nih.gov/geo/download/?acc=GSM605327&format=file&file=GSM605327%5FUCSD%2EH1%2EH3K9me3%2EYL75%2Ebed%2Egz
hESC	histonemod	H3K9me3	GSM605328	GSM605328_UCSD.H1.H3K9me3.YL77.bed	processed	3	UCSD	http://www.ncbi.nlm.nih.gov/geo/download/?acc=GSM605328&format=file&file=GSM605328%5FUCSD%2EH1%2EH3K9me3%2EYL77%2Ebed%2Egz
hESC	histonemod	H3K27ac	GSM466732	GSM466732_UCSD.H1.H3K27ac.LL313.bed	processed	1	UCSD	http://www.ncbi.nlm.nih.gov/geo/download/?acc=GSM466732&format=file&file=GSM466732%5FUCSD%2EH1%2EH3K27ac%2ELL313%2Ebed%2Egz
hESC	histonemod	H3K27ac	GSM663427	GSM663427_UCSD.H1.H3K27ac.SAK270.bed	processed	2	UCSD	http://www.ncbi.nlm.nih.gov/geo/download/?acc=GSM663427&format=file&file=GSM663427%5FUCSD%2EH1%2EH3K27ac%2ESAK270%2Ebed%2Egz
hESC	histonemod	H3K27me3	GSM433167	GSM433167_BI.H1.H3K27me3.Solexa-8039.bed	processed	1	Broad	http://www.ncbi.nlm.nih.gov/geo/download/?acc=GSM433167&format=file&file=GSM433167%5FBI%2EH1%2EH3K27me3%2ESolexa%2D8039%2Ebed%2Egz
hESC	histonemod	H3K27me3	GSM537683	GSM537683_BI.H1.H3K27me3.Solexa-12523.bed	processed	2	Broad	http://www.ncbi.nlm.nih.gov/geo/download/?acc=GSM537683&format=file&file=GSM537683%5FBI%2EH1%2EH3K27me3%2ESolexa%2D12523%2Ebed%2Egz
hESC	histonemod	H3K36me3	GSM409312	GSM409312_UCSD.H1.H3K36me3.LL220.bed	processed	1	UCSD	http://www.ncbi.nlm.nih.gov/geo/download/?acc=GSM409312&format=file&file=GSM409312%5FUCSD%2EH1%2EH3K36me3%2ELL220%2Ebed%2Egz
hESC	histonemod	H3K36me3	GSM466737	GSM466737_UCSD.H1.H3K36me3.LL160.bed	processed	2	UCSD	http://www.ncbi.nlm.nih.gov/geo/download/?acc=GSM466737&format=file&file=GSM466737%5FUCSD%2EH1%2EH3K36me3%2ELL160%2Ebed%2Egz
hESC	histonemod	H3K36me3	GSM605309	GSM605309_UCSD.H1.H3K36me3.SAK70.bed	processed	3	UCSD	http://www.ncbi.nlm.nih.gov/geo/download/?acc=GSM605309&format=file&file=GSM605309%5FUCSD%2EH1%2EH3K36me3%2ESAK70%2Ebed%2Egz
hESC	histonemod	H3K79me1	GSM605318	GSM605318_UCSD.H1.H3K79me1.YL82.bed	processed	1	UCSD	http://www.ncbi.nlm.nih.gov/geo/download/?acc=GSM605318&format=file&file=GSM605318%5FUCSD%2EH1%2EH3K79me1%2EYL82%2Ebed%2Egz
hESC	histonemod	H3K79me1	GSM605319	GSM605319_UCSD.H1.H3K79me1.SAK73.bed	processed	2	UCSD	http://www.ncbi.nlm.nih.gov/geo/download/?acc=GSM605319&format=file&file=GSM605319%5FUCSD%2EH1%2EH3K79me1%2ESAK73%2Ebed%2Egz
hESC	histonemod	H3K79me1	GSM605320	GSM605320_UCSD.H1.H3K79me1.YL192.bed	processed	3	UCSD	http://www.ncbi.nlm.nih.gov/geo/download/?acc=GSM605320&format=file&file=GSM605320%5FUCSD%2EH1%2EH3K79me1%2EYL192%2Ebed%2Egz
hESC	TFBS	Pol2 - mouse monoclonal Ab, clone 8WG16	GSM803366	ENCFF000ORD.bam	raw	1	HAIB	https://www.encodeproject.org/files/ENCFF000ORD/@@download/ENCFF000ORD.bam
hESC	TFBS	Pol2 - mouse monoclonal Ab, clone 8WG16	GSM803366	ENCFF000ORC.bam	raw	2	HAIB	https://www.encodeproject.org/files/ENCFF000ORC/@@download/ENCFF000ORC.bam
hESC	TFBS	Pol2 - mouse monoclonal Ab, clone 8WG16	GSM822300	ENCFF000RSG.bam	raw	1	UTA	https://www.encodeproject.org/files/ENCFF000RSG/@@download/ENCFF000RSG.bam
IMR90	TFBS	CTCF	GSM935404_1	ENCFF000YCI_rep1.bam	raw	1	Stanford	https://www.encodeproject.org/files/ENCFF000YCI/@@download/ENCFF000YCI.bam
IMR90	TFBS	CTCF	GSM935404_2	ENCFF000YCO_rep2.bam	raw	2	Stanford	https://www.encodeproject.org/files/ENCFF000YCO/@@download/ENCFF000YCO.bam
IMR90	openchromatin	DNase-seq	GSM468792	GSM468792_UW.IMR90.ChromatinAccessibility.DS11759.bed	raw	1	UW	https://www.ncbi.nlm.nih.gov/geo/download/?acc=GSM468792&format=file&file=GSM468792%5FUW%2EIMR90%2EChromatinAccessibility%2EDS11759%2Ebed%2Egz
IMR90	openchromatin	DNase-seq	GSM530665	GSM530665_UW.IMR90.ChromatinAccessibility.DS13219.bed	raw	2	UW	https://www.ncbi.nlm.nih.gov/geo/download/?acc=GSM530665&format=file&file=GSM530665%5FUW%2EIMR90%2EChromatinAccessibility%2EDS13219%2Ebed%2Egz
IMR90	openchromatin	DNase-seq	GSM530666	GSM530666_UW.IMR90.ChromatinAccessibility.DS13229.bed	raw	3	UW	https://www.ncbi.nlm.nih.gov/geo/download/?acc=GSM530666&format=file&file=GSM530666%5FUW%2EIMR90%2EChromatinAccessibility%2EDS13229%2Ebed%2Egz
IMR90	openchromatin	H2A.Z	GSM818007	GSM818007_UCSD.IMR90.H2A.Z.AY4.bed	processed	1	UCSD	https://www.ncbi.nlm.nih.gov/geo/download/?acc=GSM818007&format=file&file=GSM818007%5FUCSD%2EIMR90%2EH2A%2EZ%2EAY4%2Ebed%2Egz
IMR90	openchromatin	H2A.Z	GSM818008	GSM818008_UCSD.IMR90.H2A.Z.AY5.bed	processed	2	UCSD	https://www.ncbi.nlm.nih.gov/geo/download/?acc=GSM818008&format=file&file=GSM818008%5FUCSD%2EIMR90%2EH2A%2EZ%2EAY5%2Ebed%2Egz
IMR90	histonemod	H3K4me1	GSM521895	GSM521895_UCSD.IMR90.H3K4me1.LL222.bed	processed	1	UCSD	https://www.ncbi.nlm.nih.gov/geo/download/?acc=GSM521895&format=file&file=GSM521895%5FUCSD%2EIMR90%2EH3K4me1%2ELL222%2Ebed%2Egz
IMR90	histonemod	H3K4me1	GSM521897	GSM521897_UCSD.IMR90.H3K4me1.SK04.bed	processed	2	UCSD	https://www.ncbi.nlm.nih.gov/geo/download/?acc=GSM521897&format=file&file=GSM521897%5FUCSD%2EIMR90%2EH3K4me1%2ESK04%2Ebed%2Egz
IMR90	histonemod	H3K4me1	GSM521898	GSM521898_UCSD.IMR90.H3K4me1.SYL133.bed	processed	3	UCSD	https://www.ncbi.nlm.nih.gov/geo/download/?acc=GSM521898&format=file&file=GSM521898%5FUCSD%2EIMR90%2EH3K4me1%2ESYL133%2Ebed%2Egz
IMR90	histonemod	H3K4me2	GSM521899	GSM521899_UCSD.IMR90.H3K4me2.LL232.bed	processed	1	UCSD	https://www.ncbi.nlm.nih.gov/geo/download/?acc=GSM521899&format=file&file=GSM521899%5FUCSD%2EIMR90%2EH3K4me2%2ELL232%2Ebed%2Egz
IMR90	histonemod	H3K4me2	GSM521900	GSM521900_UCSD.IMR90.H3K4me2.SK07.bed	processed	2	UCSD	https://www.ncbi.nlm.nih.gov/geo/download/?acc=GSM521900&format=file&file=GSM521900%5FUCSD%2EIMR90%2EH3K4me2%2ESK07%2Ebed%2Egz
IMR90	histonemod	H3K4me3	GSM469970	GSM469970_UCSD.IMR90.H3K4me3.LL221.bed	processed	1	UCSD	https://www.ncbi.nlm.nih.gov/geo/download/?acc=GSM469970&format=file&file=GSM469970%5FUCSD%2EIMR90%2EH3K4me3%2ELL221%2Ebed%2Egz
IMR90	histonemod	H3K4me3	GSM521901	GSM521901_UCSD.IMR90.H3K4me3.SK03.bed	processed	2	UCSD	https://www.ncbi.nlm.nih.gov/geo/download/?acc=GSM521901&format=file&file=GSM521901%5FUCSD%2EIMR90%2EH3K4me3%2ESK03%2Ebed%2Egz
IMR90	histonemod	H3K9ac	GSM469973	GSM469973_UCSD.IMR90.H3K9ac.LL233.bed	processed	1	UCSD	https://www.ncbi.nlm.nih.gov/geo/download/?acc=GSM469973&format=file&file=GSM469973%5FUCSD%2EIMR90%2EH3K9ac%2ELL233%2Ebed%2Egz
IMR90	histonemod	H3K9ac	GSM521912	GSM521912_UCSD.IMR90.H3K9ac.SK46.bed	processed	2	UCSD	https://www.ncbi.nlm.nih.gov/geo/download/?acc=GSM521912&format=file&file=GSM521912%5FUCSD%2EIMR90%2EH3K9ac%2ESK46%2Ebed%2Egz
IMR90	histonemod	H3K9me3	GSM469974	GSM469974_UCSD.IMR90.H3K9me3.LL224.bed	processed	1	UCSD	https://www.ncbi.nlm.nih.gov/geo/download/?acc=GSM469974&format=file&file=GSM469974%5FUCSD%2EIMR90%2EH3K9me3%2ELL224%2Ebed%2Egz
IMR90	histonemod	H3K9me3	GSM521913	GSM521913_UCSD.IMR90.H3K9me3.SK06.bed	processed	2	UCSD	https://www.ncbi.nlm.nih.gov/geo/download/?acc=GSM521913&format=file&file=GSM521913%5FUCSD%2EIMR90%2EH3K9me3%2ESK06%2Ebed%2Egz
IMR90	histonemod	H3K9me3	GSM521914	GSM521914_UCSD.IMR90.H3K9me3.YL104.bed	processed	3	UCSD	https://www.ncbi.nlm.nih.gov/geo/download/?acc=GSM521914&format=file&file=GSM521914%5FUCSD%2EIMR90%2EH3K9me3%2EYL104%2Ebed%2Egz
IMR90	histonemod	H3K27ac	GSM469966	GSM469966_UCSD.IMR90.H3K27ac.LL231.bed	processed	1	UCSD	https://www.ncbi.nlm.nih.gov/geo/download/?acc=GSM469966&format=file&file=GSM469966%5FUCSD%2EIMR90%2EH3K27ac%2ELL231%2Ebed%2Egz
IMR90	histonemod	H3K27ac	GSM469967	GSM469967_UCSD.IMR90.H3K27ac.LL235.bed	processed	2	UCSD	https://www.ncbi.nlm.nih.gov/geo/download/?acc=GSM469967&format=file&file=GSM469967%5FUCSD%2EIMR90%2EH3K27ac%2ELL235%2Ebed%2Egz
IMR90	histonemod	H3K27ac	GSM521887	GSM521887_UCSD.IMR90.H3K27ac.YL58.bed	processed	3	UCSD	https://www.ncbi.nlm.nih.gov/geo/download/?acc=GSM521887&format=file&file=GSM521887%5FUCSD%2EIMR90%2EH3K27ac%2EYL58%2Ebed%2Egz
IMR90	histonemod	H3K27me3	GSM469968	GSM469968_UCSD.IMR90.H3K27me3.LL223.bed	processed	1	UCSD	https://www.ncbi.nlm.nih.gov/geo/download/?acc=GSM469968&format=file&file=GSM469968%5FUCSD%2EIMR90%2EH3K27me3%2ELL223%2Ebed%2Egz
IMR90	histonemod	H3K27me3	GSM521889	GSM521889_UCSD.IMR90.H3K27me3.SK05.bed	processed	2	UCSD	https://www.ncbi.nlm.nih.gov/geo/download/?acc=GSM521889&format=file&file=GSM521889%5FUCSD%2EIMR90%2EH3K27me3%2ESK05%2Ebed%2Egz
IMR90	histonemod	H3K36me3	GSM521890	GSM521890_UCSD.IMR90.H3K36me3.LL225.bed	processed	1	UCSD	https://www.ncbi.nlm.nih.gov/geo/download/?acc=GSM521890&format=file&file=GSM521890%5FUCSD%2EIMR90%2EH3K36me3%2ELL225%2Ebed%2Egz
IMR90	histonemod	H3K36me3	GSM521892	GSM521892_UCSD.IMR90.H3K36me3.YL67.bed	processed	2	UCSD	https://www.ncbi.nlm.nih.gov/geo/download/?acc=GSM521892&format=file&file=GSM521892%5FUCSD%2EIMR90%2EH3K36me3%2EYL67%2Ebed%2Egz
IMR90	histonemod	H3K79me1	GSM521904	GSM521904_UCSD.IMR90.H3K79me1.YL16.bed	processed	1	UCSD	https://www.ncbi.nlm.nih.gov/geo/download/?acc=GSM521904&format=file&file=GSM521904%5FUCSD%2EIMR90%2EH3K79me1%2EYL16%2Ebed%2Egz
IMR90	histonemod	H3K79me1	GSM521906	GSM521906_UCSD.IMR90.H3K79me1.SK11.bed	processed	2	UCSD	https://www.ncbi.nlm.nih.gov/geo/download/?acc=GSM521906&format=file&file=GSM521906%5FUCSD%2EIMR90%2EH3K79me1%2ESK11%2Ebed%2Egz
IMR90	histonemod	H3K79me1	GSM521907	GSM521907_UCSD.IMR90.H3K79me1.YL103.bed	processed	3	UCSD	https://www.ncbi.nlm.nih.gov/geo/download/?acc=GSM521907&format=file&file=GSM521907%5FUCSD%2EIMR90%2EH3K79me1%2EYL103%2Ebed%2Egz
IMR90	TFBS	Pol2 - mouse monoclonal Ab, clone 8WG16	GSM935513_1	ENCFF000YDV_rep1.bam	raw	1	Stanford	https://www.encodeproject.org/files/ENCFF000YDV/@@download/ENCFF000YDV.bam
IMR90	TFBS	Pol2 - mouse monoclonal Ab, clone 8WG16	GSM935513_2	ENCFF000YEA_rep2.bam	raw	2	Stanford	https://www.encodeproject.org/files/ENCFF000YEA/@@download/ENCFF000YEA.bam
