# Supplementary material for: A computational approach for the functional classification of the epigenome
Source: Epigenetics Chromatin. 2017 May 15;10:26. doi: 10.1186/s13072-017-0131-7 (PMC5433140; doi:10.1186/s13072-017-0131-7)
Supplement: Supplementary file 3 — Additional file 3. Archive file (ZIP format) containing all the scripts of the computational pipeline implemented in our work (FGandolfi_pipeline.zip). [file 13072_2017_131_MOESM3_ESM.zip]

Archive with 13 entries (12 files):
- bedToNormalizedSignal.sh
- __MACOSX/
- __MACOSX/._bedToNormalizedSignal.sh
- binCount2normalizedSignal.R
- chromInfo.txt
- getPooledNormalizedSignal.R
- getRandomizedData.R
- NMF_pipeline_README.pdf
- __MACOSX/._NMF_pipeline_README.pdf
- overlapRealAndRandomData.R
- prepareBedAlignment.sh
- runNMFQualityPlots.R
- wgEncodeDukeMapabilityUniqueness35bp.uniqueMapRegions.bedGraph
