# Supplementary material for: A computational approach for the functional classification of the epigenome
Source: Epigenetics Chromatin. 2017 May 15;10:26. doi: 10.1186/s13072-017-0131-7 (PMC5433140; doi:10.1186/s13072-017-0131-7)
Supplement: Supplementary file 3 — Additional file 3. Archive file (ZIP format) containing all the scripts of the computational pipeline implemented in our work (FGandolfi_pipeline.zip). [file 13072_2017_131_MOESM3_ESM.zip › chromInfo.txt]

chr1	249250621	/gbdb/hg19/hg19.2bit
chr2	243199373	/gbdb/hg19/hg19.2bit
chr3	198022430	/gbdb/hg19/hg19.2bit
chr4	191154276	/gbdb/hg19/hg19.2bit
chr5	180915260	/gbdb/hg19/hg19.2bit
chr6	171115067	/gbdb/hg19/hg19.2bit
chr7	159138663	/gbdb/hg19/hg19.2bit
chr8	146364022	/gbdb/hg19/hg19.2bit
chr9	141213431	/gbdb/hg19/hg19.2bit
chr10	135534747	/gbdb/hg19/hg19.2bit
chr11	135006516	/gbdb/hg19/hg19.2bit
chr12	133851895	/gbdb/hg19/hg19.2bit
chr13	115169878	/gbdb/hg19/hg19.2bit
chr14	107349540	/gbdb/hg19/hg19.2bit
chr15	102531392	/gbdb/hg19/hg19.2bit
chr16	90354753	/gbdb/hg19/hg19.2bit
chr17	81195210	/gbdb/hg19/hg19.2bit
chr18	78077248	/gbdb/hg19/hg19.2bit
chr19	59128983	/gbdb/hg19/hg19.2bit
chr20	63025520	/gbdb/hg19/hg19.2bit
chr21	48129895	/gbdb/hg19/hg19.2bit
chr22	51304566	/gbdb/hg19/hg19.2bit
chrX	155270560	/gbdb/hg19/hg19.2bit
chrY	59373566	/gbdb/hg19/hg19.2bit
chrM	16571	/gbdb/hg19/hg19.2bit
